# Supplementary material for: Declining Prevalence of Disease Vectors Under Climate Change
Source: Sci Rep. 2016 Dec 16;6:39150. doi: 10.1038/srep39150 (PMC5159793; doi:10.1038/srep39150)
Supplement: Supplementary Data [file srep39150-s2.xls]

## Sheet: Hoja1
Species	decimalLongitude	decimalLatitude
Aedes_aegypti_(Linnaeus_1762)	39.5667	-4.3375
Aedes_aegypti_(Linnaeus_1762)	-88.8	16.1175			Total n =
Aedes_aegypti_(Linnaeus_1762)	-82.9574	8.64398
Aedes_aegypti_(Linnaeus_1762)	99.9391	15.6398			A.aegypti	288
Aedes_aegypti_(Linnaeus_1762)	146.817	-19.2667			A.albimanus	421
Aedes_aegypti_(Linnaeus_1762)	144.683	-17.35			A.albopictus	267
Aedes_aegypti_(Linnaeus_1762)	145.467	-16.4833			A.darlingi	29
Aedes_aegypti_(Linnaeus_1762)	145.367	-16.45			A.neivai	35
Aedes_aegypti_(Linnaeus_1762)	144.25	-23.6167			A.pseudopunctipennis	26
Aedes_aegypti_(Linnaeus_1762)	145.25	-15.4667			A.punctimacula	49
Aedes_aegypti_(Linnaeus_1762)	146.017	-17.5333			L.gomezi	7
Aedes_aegypti_(Linnaeus_1762)	152.05	-25.5167			L.hartmanni	28
Aedes_aegypti_(Linnaeus_1762)	150.667	-10.6167			L.trapidoi	5
Aedes_aegypti_(Linnaeus_1762)	-83.2832	10.0845			R.ecuadoriensis	6
Aedes_aegypti_(Linnaeus_1762)	-67.6019	10.2469			T.carrioni	8
Aedes_aegypti_(Linnaeus_1762)	-52.4346	4.7801			T.dimidiata	10
Aedes_aegypti_(Linnaeus_1762)	-61.8629	17.1309			T.dispar	5
Aedes_aegypti_(Linnaeus_1762)	-61.824	17.0349
Aedes_aegypti_(Linnaeus_1762)	-61.8341	17.0666			Total	1184
Aedes_aegypti_(Linnaeus_1762)	-64.7441	17.7302
Aedes_aegypti_(Linnaeus_1762)	-66.8093	10.4739
Aedes_aegypti_(Linnaeus_1762)	-62.6309	17.1338
Aedes_aegypti_(Linnaeus_1762)	-67.4864	10.2246
Aedes_aegypti_(Linnaeus_1762)	-70.1267	18.4893
Aedes_aegypti_(Linnaeus_1762)	-66.9186	10.5107
Aedes_aegypti_(Linnaeus_1762)	-53.5	-23.01
Aedes_aegypti_(Linnaeus_1762)	-88.55	18.1008
Aedes_aegypti_(Linnaeus_1762)	-82.8436	8.53794
Aedes_aegypti_(Linnaeus_1762)	146.283	-18.5833
Aedes_aegypti_(Linnaeus_1762)	145.1	-17.3833
Aedes_aegypti_(Linnaeus_1762)	153.017	-27.4667
Aedes_aegypti_(Linnaeus_1762)	-171.733	-13.8333
Aedes_aegypti_(Linnaeus_1762)	-68.3186	10.7969
Aedes_aegypti_(Linnaeus_1762)	-67.4862	10.2518
Aedes_aegypti_(Linnaeus_1762)	-61.3975	15.2914
Aedes_aegypti_(Linnaeus_1762)	73.61	33.03
Aedes_aegypti_(Linnaeus_1762)	73.23	33.82
Aedes_aegypti_(Linnaeus_1762)	73.15	33.68
Aedes_aegypti_(Linnaeus_1762)	-66.1162	18.4673
Aedes_aegypti_(Linnaeus_1762)	99.9581	9.52109
Aedes_aegypti_(Linnaeus_1762)	-82.8721	9.6298
Aedes_aegypti_(Linnaeus_1762)	-83.3624	8.88052
Aedes_aegypti_(Linnaeus_1762)	100.894	14.6648
Aedes_aegypti_(Linnaeus_1762)	-52.3179	4.94677
Aedes_aegypti_(Linnaeus_1762)	-61.7488	17.0417
Aedes_aegypti_(Linnaeus_1762)	-61.8178	17.118
Aedes_aegypti_(Linnaeus_1762)	-61.7957	17.0591
Aedes_aegypti_(Linnaeus_1762)	-62.219	16.706
Aedes_aegypti_(Linnaeus_1762)	-67.4519	10.1802
Aedes_aegypti_(Linnaeus_1762)	153.05	-27.4167
Aedes_aegypti_(Linnaeus_1762)	-159.333	3.867
Aedes_aegypti_(Linnaeus_1762)	152.167	-4.16667
Aedes_aegypti_(Linnaeus_1762)	79.2	13.4
Aedes_aegypti_(Linnaeus_1762)	-0.17835	5.64539
Aedes_aegypti_(Linnaeus_1762)	-50.21	-23.06
Aedes_aegypti_(Linnaeus_1762)	-82.8432	8.4968
Aedes_aegypti_(Linnaeus_1762)	99.9863	9.49478
Aedes_aegypti_(Linnaeus_1762)	151.433	-33.2833
Aedes_aegypti_(Linnaeus_1762)	-61.8356	17.129
Aedes_aegypti_(Linnaeus_1762)	-61.7918	17.0691
Aedes_aegypti_(Linnaeus_1762)	-62.2171	16.7087
Aedes_aegypti_(Linnaeus_1762)	-57.6666	-25.2673
Aedes_aegypti_(Linnaeus_1762)	145.333	-16.6833
Aedes_aegypti_(Linnaeus_1762)	146.333	-18.5333
Aedes_aegypti_(Linnaeus_1762)	76.21	19.6
Aedes_aegypti_(Linnaeus_1762)	-12.01	12.41
Aedes_aegypti_(Linnaeus_1762)	-52.18	-23.17
Aedes_aegypti_(Linnaeus_1762)	2.47472	48.9036
Aedes_aegypti_(Linnaeus_1762)	-65.8197	18.321
Aedes_aegypti_(Linnaeus_1762)	-61.4627	12.4807
Aedes_aegypti_(Linnaeus_1762)	-61.3883	15.2823
Aedes_aegypti_(Linnaeus_1762)	-61.7879	17.0935
Aedes_aegypti_(Linnaeus_1762)	-61.7074	17.0496
Aedes_aegypti_(Linnaeus_1762)	-59.609	13.0777
Aedes_aegypti_(Linnaeus_1762)	-55.2013	5.44684
Aedes_aegypti_(Linnaeus_1762)	-67.5519	10.3135
Aedes_aegypti_(Linnaeus_1762)	-69.9343	18.4533
Aedes_aegypti_(Linnaeus_1762)	-71.0565	19.7091
Aedes_aegypti_(Linnaeus_1762)	-52.3346	4.8301
Aedes_aegypti_(Linnaeus_1762)	153.067	-26.6833
Aedes_aegypti_(Linnaeus_1762)	178.417	-18.1333
Aedes_aegypti_(Linnaeus_1762)	99.6714	9.65471
Aedes_aegypti_(Linnaeus_1762)	3.03254	6.7338
Aedes_aegypti_(Linnaeus_1762)	-84.9344	9.82425
Aedes_aegypti_(Linnaeus_1762)	-85.3721	10.1018
Aedes_aegypti_(Linnaeus_1762)	100.861	14.6651
Aedes_aegypti_(Linnaeus_1762)	73.05	31.42
Aedes_aegypti_(Linnaeus_1762)	74.17	32.1
Aedes_aegypti_(Linnaeus_1762)	74.33	31.57
Aedes_aegypti_(Linnaeus_1762)	73.97	31
Aedes_aegypti_(Linnaeus_1762)	-69.6111	19.228
Aedes_aegypti_(Linnaeus_1762)	-61.867	17.0677
Aedes_aegypti_(Linnaeus_1762)	-69.9978	18.462
Aedes_aegypti_(Linnaeus_1762)	145.767	-16.9167
Aedes_aegypti_(Linnaeus_1762)	130.828	-12.452
Aedes_aegypti_(Linnaeus_1762)	30.85	-29.7667
Aedes_aegypti_(Linnaeus_1762)	-83.1336	8.7044
Aedes_aegypti_(Linnaeus_1762)	100.905	14.4208
Aedes_aegypti_(Linnaeus_1762)	76.01	20.2
Aedes_aegypti_(Linnaeus_1762)	74.28	31.57
Aedes_aegypti_(Linnaeus_1762)	73.45	30.81
Aedes_aegypti_(Linnaeus_1762)	74.21	32.65
Aedes_aegypti_(Linnaeus_1762)	72.31	31.27
Aedes_aegypti_(Linnaeus_1762)	-79.5331	8.96797
Aedes_aegypti_(Linnaeus_1762)	-88.2166	16.9675
Aedes_aegypti_(Linnaeus_1762)	-83.1786	8.64931
Aedes_aegypti_(Linnaeus_1762)	99.9369	9.42257
Aedes_aegypti_(Linnaeus_1762)	100.858	14.6642
Aedes_aegypti_(Linnaeus_1762)	-61.7668	17.0174
Aedes_aegypti_(Linnaeus_1762)	150.533	-23.3667
Aedes_aegypti_(Linnaeus_1762)	145.433	-17
Aedes_aegypti_(Linnaeus_1762)	71.51	30.21
Aedes_aegypti_(Linnaeus_1762)	-61.8405	17.0974
Aedes_aegypti_(Linnaeus_1762)	-66.9185	10.4969
Aedes_aegypti_(Linnaeus_1762)	151.95	-25
Aedes_aegypti_(Linnaeus_1762)	134.733	-14.7333
Aedes_aegypti_(Linnaeus_1762)	178	-18
Aedes_aegypti_(Linnaeus_1762)	-12.23	12.6
Aedes_aegypti_(Linnaeus_1762)	-14.8	13.98
Aedes_aegypti_(Linnaeus_1762)	-84.8248	9.98175
Aedes_aegypti_(Linnaeus_1762)	-85.2535	9.99684
Aedes_aegypti_(Linnaeus_1762)	-66.9318	17.9672
Aedes_aegypti_(Linnaeus_1762)	146.55	-18.6667
Aedes_aegypti_(Linnaeus_1762)	153.5	-28.5
Aedes_aegypti_(Linnaeus_1762)	-83.0682	8.67988
Aedes_aegypti_(Linnaeus_1762)	75.72	19.87
Aedes_aegypti_(Linnaeus_1762)	71.72	34.15
Aedes_aegypti_(Linnaeus_1762)	44.4667	-25.25
Aedes_aegypti_(Linnaeus_1762)	-82.8329	9.62519
Aedes_aegypti_(Linnaeus_1762)	-84.2685	10.0092
Aedes_aegypti_(Linnaeus_1762)	-84.1193	9.99608
Aedes_aegypti_(Linnaeus_1762)	100.893	14.6631
Aedes_aegypti_(Linnaeus_1762)	-54.35	-25.32
Aedes_aegypti_(Linnaeus_1762)	-16.28	12.58
Aedes_aegypti_(Linnaeus_1762)	-17.49	14.72
Aedes_aegypti_(Linnaeus_1762)	75.91	19.85
Aedes_aegypti_(Linnaeus_1762)	-64.9318	18.3446
Aedes_aegypti_(Linnaeus_1762)	101.25	3.35
Aedes_aegypti_(Linnaeus_1762)	-51.56	-23.25
Aedes_aegypti_(Linnaeus_1762)	-61.7899	17.0778
Aedes_aegypti_(Linnaeus_1762)	39.5833	-4.3
Aedes_aegypti_(Linnaeus_1762)	-85.2418	10.5188
Aedes_aegypti_(Linnaeus_1762)	-61.8896	17.0552
Aedes_aegypti_(Linnaeus_1762)	-61.7593	17.1565
Aedes_aegypti_(Linnaeus_1762)	-62.5858	17.1301
Aedes_aegypti_(Linnaeus_1762)	-72.3304	18.5281
Aedes_aegypti_(Linnaeus_1762)	-52.3013	4.8301
Aedes_aegypti_(Linnaeus_1762)	-48.5021	-1.46432
Aedes_aegypti_(Linnaeus_1762)	-89.1907	13.633
Aedes_aegypti_(Linnaeus_1762)	-84.6666	9.98452
Aedes_aegypti_(Linnaeus_1762)	-83.2665	10.0345
Aedes_aegypti_(Linnaeus_1762)	149.183	-26.5833
Aedes_aegypti_(Linnaeus_1762)	147.133	-9.46667
Aedes_aegypti_(Linnaeus_1762)	73.59	33.03
Aedes_aegypti_(Linnaeus_1762)	-16.99	14.92
Aedes_aegypti_(Linnaeus_1762)	-99.5831	24.8287
Aedes_aegypti_(Linnaeus_1762)	-83.0344	9.99666
Aedes_aegypti_(Linnaeus_1762)	-84.0724	9.96394
Aedes_aegypti_(Linnaeus_1762)	-82.8432	9.74177
Aedes_aegypti_(Linnaeus_1762)	75.27	20.25
Aedes_aegypti_(Linnaeus_1762)	74.47	32.67
Aedes_aegypti_(Linnaeus_1762)	76.56	8.29
Aedes_aegypti_(Linnaeus_1762)	30.9667	-29.9833
Aedes_aegypti_(Linnaeus_1762)	-83.5103	10.0968
Aedes_aegypti_(Linnaeus_1762)	-84.1526	9.96536
Aedes_aegypti_(Linnaeus_1762)	100.893	14.664
Aedes_aegypti_(Linnaeus_1762)	154.25	-4.5
Aedes_aegypti_(Linnaeus_1762)	74.34	31.57
Aedes_aegypti_(Linnaeus_1762)	47.2506	-19.4827
Aedes_aegypti_(Linnaeus_1762)	148.817	-20.2667
Aedes_aegypti_(Linnaeus_1762)	145.95	-30.0833
Aedes_aegypti_(Linnaeus_1762)	166.917	-0.55
Aedes_aegypti_(Linnaeus_1762)	-83.896	10.2151
Aedes_aegypti_(Linnaeus_1762)	100.909	14.4216
Aedes_aegypti_(Linnaeus_1762)	-15.56	12.7
Aedes_aegypti_(Linnaeus_1762)	73.6	33.03
Aedes_aegypti_(Linnaeus_1762)	73.07	33.63
Aedes_aegypti_(Linnaeus_1762)	30.9833	-29.9
Aedes_aegypti_(Linnaeus_1762)	146.817	-19.2667
Aedes_aegypti_(Linnaeus_1762)	166.917	-0.5333
Aedes_aegypti_(Linnaeus_1762)	-83.7915	10.2186
Aedes_aegypti_(Linnaeus_1762)	-84.6502	10.0019
Aedes_aegypti_(Linnaeus_1762)	-58.9006	-34.2162
Aedes_aegypti_(Linnaeus_1762)	145.483	-16.5
Aedes_aegypti_(Linnaeus_1762)	131.4	-13.4667
Aedes_aegypti_(Linnaeus_1762)	166.45	-22.2667
Aedes_aegypti_(Linnaeus_1762)	-83.0341	9.99187
Aedes_aegypti_(Linnaeus_1762)	144.517	-17.15
Aedes_aegypti_(Linnaeus_1762)	151.3	-25.5833
Aedes_aegypti_(Linnaeus_1762)	151.417	-33.2833
Aedes_aegypti_(Linnaeus_1762)	119.4	-5.1167
Aedes_aegypti_(Linnaeus_1762)	150.8	-2.567
Aedes_aegypti_(Linnaeus_1762)	147.15	-9.46667
Aedes_aegypti_(Linnaeus_1762)	39.5467	-4.4
Aedes_aegypti_(Linnaeus_1762)	-83.855	9.28522
Aedes_aegypti_(Linnaeus_1762)	99.8534	18.5524
Aedes_aegypti_(Linnaeus_1762)	2.40328	39.582
Aedes_aegypti_(Linnaeus_1762)	7.44927	10.5001
Aedes_aegypti_(Linnaeus_1762)	3.89922	7.43373
Aedes_aegypti_(Linnaeus_1762)	-85.1134	9.96581
Aedes_aegypti_(Linnaeus_1762)	-85.4481	10.137
Aedes_aegypti_(Linnaeus_1762)	-67.1384	18.2011
Aedes_aegypti_(Linnaeus_1762)	-61.4444	12.4715
Aedes_aegypti_(Linnaeus_1762)	-58.1671	6.79961
Aedes_aegypti_(Linnaeus_1762)	148.233	-28.5833
Aedes_aegypti_(Linnaeus_1762)	143.411	-9.7542
Aedes_aegypti_(Linnaeus_1762)	73.5	31.62
Aedes_aegypti_(Linnaeus_1762)	79.33	13.27
Aedes_aegypti_(Linnaeus_1762)	11.5198	3.89847
Aedes_aegypti_(Linnaeus_1762)	-59.5722	13.0781
Aedes_aegypti_(Linnaeus_1762)	-67.6043	10.3879
Aedes_aegypti_(Linnaeus_1762)	-69.9041	18.4697
Aedes_aegypti_(Linnaeus_1762)	142.217	-9.28333
Aedes_aegypti_(Linnaeus_1762)	146.833	-19.1333
Aedes_aegypti_(Linnaeus_1762)	6.73259	7.80037
Aedes_aegypti_(Linnaeus_1762)	-85.5824	10.2629
Aedes_aegypti_(Linnaeus_1762)	27.0163	-32.6002
Aedes_aegypti_(Linnaeus_1762)	-85.4464	10.6289
Aedes_aegypti_(Linnaeus_1762)	75.89	19.83
Aedes_aegypti_(Linnaeus_1762)	73.92	31.69
Aedes_aegypti_(Linnaeus_1762)	-149.525	-17.535
Aedes_aegypti_(Linnaeus_1762)	-61.2665	15.3718
Aedes_aegypti_(Linnaeus_1762)	-61.7556	17.1538
Aedes_aegypti_(Linnaeus_1762)	-52.3346	4.93011
Aedes_aegypti_(Linnaeus_1762)	-67.814	10.4882
Aedes_aegypti_(Linnaeus_1762)	-52.3346	4.89677
Aedes_aegypti_(Linnaeus_1762)	-76.8809	17.9865
Aedes_aegypti_(Linnaeus_1762)	-64.7065	17.7396
Aedes_aegypti_(Linnaeus_1762)	142.667	-9.38333
Aedes_aegypti_(Linnaeus_1762)	143.767	-9.58333
Aedes_aegypti_(Linnaeus_1762)	148.5	-32.3833
Aedes_aegypti_(Linnaeus_1762)	-66.7898	18.018
Aedes_aegypti_(Linnaeus_1762)	7.4826	10.6334
Aedes_aegypti_(Linnaeus_1762)	7.5326	10.7168
Aedes_aegypti_(Linnaeus_1762)	-85.5877	10.4047
Aedes_aegypti_(Linnaeus_1762)	72.19	31.16
Aedes_aegypti_(Linnaeus_1762)	85.24	21.35
Aedes_aegypti_(Linnaeus_1762)	0.09544	51.6346
Aedes_aegypti_(Linnaeus_1762)	-85.0867	10.4148
Aedes_aegypti_(Linnaeus_1762)	141.067	-17.6667
Aedes_aegypti_(Linnaeus_1762)	106.817	-6.16667
Aedes_aegypti_(Linnaeus_1762)	125.483	3.61667
Aedes_aegypti_(Linnaeus_1762)	147.133	-9.45
Aedes_aegypti_(Linnaeus_1762)	-66.9084	17.9724
Aedes_aegypti_(Linnaeus_1762)	-85.5905	10.5461
Aedes_aegypti_(Linnaeus_1762)	149.05	-32.7167
Aedes_aegypti_(Linnaeus_1762)	-149.567	-17.5333
Aedes_aegypti_(Linnaeus_1762)	-61.7537	17.1529
Aedes_aegypti_(Linnaeus_1762)	-61.577	16.2597
Aedes_aegypti_(Linnaeus_1762)	143.55	-18.3
Aedes_aegypti_(Linnaeus_1762)	145.217	-17.3333
Aedes_aegypti_(Linnaeus_1762)	144.2	-20.85
Aedes_aegypti_(Linnaeus_1762)	150.583	-29.5333
Aedes_aegypti_(Linnaeus_1762)	150.65	-10.6
Aedes_aegypti_(Linnaeus_1762)	-74.2521	11.0135
Aedes_aegypti_(Linnaeus_1762)	39.5667	-4.31667
Aedes_aegypti_(Linnaeus_1762)	-83.8681	9.25583
Aedes_aegypti_(Linnaeus_1762)	73.03	33.7
Aedes_aegypti_(Linnaeus_1762)	-83.0189	39.9961
Aedes_aegypti_(Linnaeus_1762)	-43.2075	-22.9028
Aedes_aegypti_(Linnaeus_1762)	-43.0594	-21.7253
Aedes_aegypti_(Linnaeus_1762)	-43.4511	-22.7592
Aedes_aegypti_(Linnaeus_1762)	-48.5044	-1.45583
Aedes_aegypti_(Linnaeus_1762)	-65.3394	-10.7828
Aedes_aegypti_(Linnaeus_1762)	-35.3183	-7.50528
Aedes_aegypti_(Linnaeus_1762)	-38.2419	-4.13306
Aedes_aegypti_(Linnaeus_1762)	-39.2803	-14.7856
Aedes_aegypti_(Linnaeus_1762)	-38.3242	-12.6975
Aedes_aegypti_(Linnaeus_1762)	-39.3233	-14.3125
Aedes_aegypti_(Linnaeus_1762)	-56.0967	-15.5961
Aedes_aegypti_(Linnaeus_1762)	-38.7667	-12.05
Aedes_aegypti_(Linnaeus_1762)	-37.0717	-10.9111
Aedes_aegypti_(Linnaeus_1762)	-38.9667	-12.2667
Aedes_aegypti_(Linnaeus_1762)	-37.8111	-10.7383
Aedes_aegypti_(Linnaeus_1762)	-37.17	-10.8064
Aedes_aegypti_(Linnaeus_1762)	-47.9319	-19.7483
Aedes_aegypti_(Linnaeus_1762)	-37.28	-7.02444
Aedes_aegypti_(Linnaeus_1762)	-40.1489	-11.7114
Aedes_aegypti_(Linnaeus_1762)	-48.9528	-16.3267
Aedes_aegypti_(Linnaeus_1762)	-64.7114	-3.35417
Aedes_aegypti_(Linnaeus_1762)	-40.5183	-11.1806
Aedes_aegypti_(Linnaeus_1762)	-38.6786	-12.8883
Aedes_aegypti_(Linnaeus_1762)	-50.0736	-23.0464
Aedes_aegypti_(Linnaeus_1762)	-44.8839	-20.1389
Aedes_aegypti_(Linnaeus_1762)	-66.0917	-2.51389
Aedes_aegypti_(Linnaeus_1762)	-60.6206	-3.29972
Aedes_aegypti_(Linnaeus_1762)	-39.0494	-14.7889
Aedes_aegypti_(Linnaeus_1762)	-43.1786	-22.505
Anopheles_albimanus_Wiedemann_1821	-90.261	20.849
Anopheles_albimanus_Wiedemann_1821	-90.383	20.858
Anopheles_albimanus_Wiedemann_1821	-87.679	21.51
Anopheles_albimanus_Wiedemann_1821	-90.355	20.977
Anopheles_albimanus_Wiedemann_1821	-84.2179	10.0136
Anopheles_albimanus_Wiedemann_1821	-89.1	16.2175
Anopheles_albimanus_Wiedemann_1821	-88.95	16.1009
Anopheles_albimanus_Wiedemann_1821	-88.7166	17.1508
Anopheles_albimanus_Wiedemann_1821	-88.4	18.4674
Anopheles_albimanus_Wiedemann_1821	-79.8103	0.8825
Anopheles_albimanus_Wiedemann_1821	-86.0999	12.2011
Anopheles_albimanus_Wiedemann_1821	-83.2665	10.0345
Anopheles_albimanus_Wiedemann_1821	-65.4161	18.134
Anopheles_albimanus_Wiedemann_1821	-79.6528	9.16352
Anopheles_albimanus_Wiedemann_1821	-87.1666	12.4844
Anopheles_albimanus_Wiedemann_1821	-79.9998	9.31796
Anopheles_albimanus_Wiedemann_1821	-84.7834	9.97263
Anopheles_albimanus_Wiedemann_1821	-79.4258	9.06314
Anopheles_albimanus_Wiedemann_1821	-76.8884	17.9737
Anopheles_albimanus_Wiedemann_1821	-76.9611	17.9793
Anopheles_albimanus_Wiedemann_1821	-86.7609	12.1957
Anopheles_albimanus_Wiedemann_1821	-90.8251	13.9223
Anopheles_albimanus_Wiedemann_1821	-88.9283	15.3612
Anopheles_albimanus_Wiedemann_1821	-76.9127	18.0376
Anopheles_albimanus_Wiedemann_1821	-97.8503	22.2172
Anopheles_albimanus_Wiedemann_1821	-61.7074	17.0496
Anopheles_albimanus_Wiedemann_1821	-61.7687	17.0156
Anopheles_albimanus_Wiedemann_1821	-59.3006	-27.8661
Anopheles_albimanus_Wiedemann_1821	-79.444	9.04513
Anopheles_albimanus_Wiedemann_1821	-62.628	17.1483
Anopheles_albimanus_Wiedemann_1821	-62.6224	17.1528
Anopheles_albimanus_Wiedemann_1821	-62.2245	16.7476
Anopheles_albimanus_Wiedemann_1821	-89.0027	17.1857
Anopheles_albimanus_Wiedemann_1821	-78.0035	18.1169
Anopheles_albimanus_Wiedemann_1821	-70.1209	18.4577
Anopheles_albimanus_Wiedemann_1821	-72.3947	18.5335
Anopheles_albimanus_Wiedemann_1821	-72.7831	19.9384
Anopheles_albimanus_Wiedemann_1821	-70.0099	18.4276
Anopheles_albimanus_Wiedemann_1821	-69.9978	18.462
Anopheles_albimanus_Wiedemann_1821	-86.0166	16.0175
Anopheles_albimanus_Wiedemann_1821	-77.3781	25.0284
Anopheles_albimanus_Wiedemann_1821	-61.5491	16.2324
Anopheles_albimanus_Wiedemann_1821	-57.4172	-25.3004
Anopheles_albimanus_Wiedemann_1821	-79.6855	-2.13666
Anopheles_albimanus_Wiedemann_1821	-88.2166	16.9675
Anopheles_albimanus_Wiedemann_1821	-79.5898	9.00051
Anopheles_albimanus_Wiedemann_1821	-89.6668	21.2839
Anopheles_albimanus_Wiedemann_1821	-77.32	8.62
Anopheles_albimanus_Wiedemann_1821	-79.45	-3.42
Anopheles_albimanus_Wiedemann_1821	-88.8362	15.4704
Anopheles_albimanus_Wiedemann_1821	-88.65	17.0841
Anopheles_albimanus_Wiedemann_1821	-79.6611	-0.92278
Anopheles_albimanus_Wiedemann_1821	-83.2832	10.0845
Anopheles_albimanus_Wiedemann_1821	-74.5163	24.0338
Anopheles_albimanus_Wiedemann_1821	-76.9262	17.9797
Anopheles_albimanus_Wiedemann_1821	-76.9174	17.9527
Anopheles_albimanus_Wiedemann_1821	-86.7241	12.2318
Anopheles_albimanus_Wiedemann_1821	-91.906	14.3002
Anopheles_albimanus_Wiedemann_1821	-87.9317	15.3767
Anopheles_albimanus_Wiedemann_1821	-95.0336	17.4341
Anopheles_albimanus_Wiedemann_1821	-97.9503	22.2839
Anopheles_albimanus_Wiedemann_1821	-61.3177	15.9506
Anopheles_albimanus_Wiedemann_1821	-79.5171	8.9731
Anopheles_albimanus_Wiedemann_1821	-62.2368	16.7241
Anopheles_albimanus_Wiedemann_1821	-67.7519	10.2635
Anopheles_albimanus_Wiedemann_1821	-78.3376	18.316
Anopheles_albimanus_Wiedemann_1821	-81.2996	19.2959
Anopheles_albimanus_Wiedemann_1821	-72.3279	18.5687
Anopheles_albimanus_Wiedemann_1821	-69.8856	18.572
Anopheles_albimanus_Wiedemann_1821	-61.2717	15.8689
Anopheles_albimanus_Wiedemann_1821	-99.917	16.8508
Anopheles_albimanus_Wiedemann_1821	-88.8333	17.5008
Anopheles_albimanus_Wiedemann_1821	-89.217	13.4791
Anopheles_albimanus_Wiedemann_1821	-82.4999	22.8838
Anopheles_albimanus_Wiedemann_1821	-90.38	20.913
Anopheles_albimanus_Wiedemann_1821	-79.7831	8.88465
Anopheles_albimanus_Wiedemann_1821	-89.0833	16.2508
Anopheles_albimanus_Wiedemann_1821	-89.0666	16.1675
Anopheles_albimanus_Wiedemann_1821	-88.9333	16.1675
Anopheles_albimanus_Wiedemann_1821	-88.8833	16.2675
Anopheles_albimanus_Wiedemann_1821	-88.65	17.1008
Anopheles_albimanus_Wiedemann_1821	-88.4	17.4674
Anopheles_albimanus_Wiedemann_1821	-88.4	17.4841
Anopheles_albimanus_Wiedemann_1821	-79.6425	0.94861
Anopheles_albimanus_Wiedemann_1821	-79.8344	0.87667
Anopheles_albimanus_Wiedemann_1821	-66.0495	18.4173
Anopheles_albimanus_Wiedemann_1821	-79.1165	8.25135
Anopheles_albimanus_Wiedemann_1821	-75.1664	20.0006
Anopheles_albimanus_Wiedemann_1821	-76.9736	18
Anopheles_albimanus_Wiedemann_1821	-86.7701	12.1957
Anopheles_albimanus_Wiedemann_1821	-90.6626	14.4358
Anopheles_albimanus_Wiedemann_1821	-103.284	18.684
Anopheles_albimanus_Wiedemann_1821	-98.7003	22.8005
Anopheles_albimanus_Wiedemann_1821	-79.4531	9.04517
Anopheles_albimanus_Wiedemann_1821	-62.6204	17.1844
Anopheles_albimanus_Wiedemann_1821	-62.6299	17.1636
Anopheles_albimanus_Wiedemann_1821	-88.3652	17.426
Anopheles_albimanus_Wiedemann_1821	-76.8224	18.1704
Anopheles_albimanus_Wiedemann_1821	-72.3304	18.5281
Anopheles_albimanus_Wiedemann_1821	-69.9958	18.4566
Anopheles_albimanus_Wiedemann_1821	-69.3439	19.2054
Anopheles_albimanus_Wiedemann_1821	-70.1115	18.4686
Anopheles_albimanus_Wiedemann_1821	-70.1438	18.4865
Anopheles_albimanus_Wiedemann_1821	-77.4183	25.0548
Anopheles_albimanus_Wiedemann_1821	-100	17.6674
Anopheles_albimanus_Wiedemann_1821	-76.9077	18.0178
Anopheles_albimanus_Wiedemann_1821	-89.1799	13.4614
Anopheles_albimanus_Wiedemann_1821	-65.9661	18.2673
Anopheles_albimanus_Wiedemann_1821	-65.8995	18.384
Anopheles_albimanus_Wiedemann_1821	-77.96	7.62
Anopheles_albimanus_Wiedemann_1821	-88.95	16.2342
Anopheles_albimanus_Wiedemann_1821	-79.6531	-0.91667
Anopheles_albimanus_Wiedemann_1821	-66.7162	18.4673
Anopheles_albimanus_Wiedemann_1821	-67.1662	18.4673
Anopheles_albimanus_Wiedemann_1821	-66.1162	18.4507
Anopheles_albimanus_Wiedemann_1821	-76.2453	25.2002
Anopheles_albimanus_Wiedemann_1821	-76.8892	17.9593
Anopheles_albimanus_Wiedemann_1821	-88.5485	15.6353
Anopheles_albimanus_Wiedemann_1821	-76.6938	17.9656
Anopheles_albimanus_Wiedemann_1821	-85.3469	10.3375
Anopheles_albimanus_Wiedemann_1821	-79.5831	8.91798
Anopheles_albimanus_Wiedemann_1821	-79.4897	9.00916
Anopheles_albimanus_Wiedemann_1821	-72.3996	19.7006
Anopheles_albimanus_Wiedemann_1821	-88.146	21.596
Anopheles_albimanus_Wiedemann_1821	-67.1495	18.2007
Anopheles_albimanus_Wiedemann_1821	-79.6498	9.16796
Anopheles_albimanus_Wiedemann_1821	-66.1162	18.434
Anopheles_albimanus_Wiedemann_1821	-64.7018	10.1302
Anopheles_albimanus_Wiedemann_1821	-79.6527	9.1816
Anopheles_albimanus_Wiedemann_1821	-79.6619	9.18163
Anopheles_albimanus_Wiedemann_1821	-76.2525	17.9192
Anopheles_albimanus_Wiedemann_1821	-76.6243	17.9029
Anopheles_albimanus_Wiedemann_1821	-87.6155	15.5857
Anopheles_albimanus_Wiedemann_1821	-77.8546	18.0784
Anopheles_albimanus_Wiedemann_1821	-61.867	17.0677
Anopheles_albimanus_Wiedemann_1821	-61.7933	17.1251
Anopheles_albimanus_Wiedemann_1821	-61.8695	17.1201
Anopheles_albimanus_Wiedemann_1821	-58.9006	-34.2162
Anopheles_albimanus_Wiedemann_1821	-62.628	17.1528
Anopheles_albimanus_Wiedemann_1821	-62.2311	16.744
Anopheles_albimanus_Wiedemann_1821	-76.6234	17.9057
Anopheles_albimanus_Wiedemann_1821	-69.9459	18.5093
Anopheles_albimanus_Wiedemann_1821	-68.2433	10.5709
Anopheles_albimanus_Wiedemann_1821	-69.9031	18.4706
Anopheles_albimanus_Wiedemann_1821	-69.9987	18.4611
Anopheles_albimanus_Wiedemann_1821	-83.0523	9.97368
Anopheles_albimanus_Wiedemann_1821	-79.6263	9.20411
Anopheles_albimanus_Wiedemann_1821	-109.684	23.0505
Anopheles_albimanus_Wiedemann_1821	-64.7995	17.734
Anopheles_albimanus_Wiedemann_1821	-68.0186	10.4635
Anopheles_albimanus_Wiedemann_1821	-85.9622	11.9316
Anopheles_albimanus_Wiedemann_1821	-75.7164	20.9672
Anopheles_albimanus_Wiedemann_1821	-88.8166	16.1009
Anopheles_albimanus_Wiedemann_1821	-88.5333	17.7508
Anopheles_albimanus_Wiedemann_1821	-88.35	17.4841
Anopheles_albimanus_Wiedemann_1821	-88.6	15.7175
Anopheles_albimanus_Wiedemann_1821	-66.4162	18.4507
Anopheles_albimanus_Wiedemann_1821	-85.9999	15.8842
Anopheles_albimanus_Wiedemann_1821	-76.283	17.934
Anopheles_albimanus_Wiedemann_1821	-76.8247	18.1117
Anopheles_albimanus_Wiedemann_1821	-77.4998	8.01803
Anopheles_albimanus_Wiedemann_1821	-90.6533	14.4447
Anopheles_albimanus_Wiedemann_1821	-87.4573	15.7398
Anopheles_albimanus_Wiedemann_1821	-105.25	20.6172
Anopheles_albimanus_Wiedemann_1821	-61.8341	17.0666
Anopheles_albimanus_Wiedemann_1821	-61.7892	17.0374
Anopheles_albimanus_Wiedemann_1821	-61.8648	17.1192
Anopheles_albimanus_Wiedemann_1821	-62.6252	17.1754
Anopheles_albimanus_Wiedemann_1821	-62.2302	16.7223
Anopheles_albimanus_Wiedemann_1821	-76.9807	18.0442
Anopheles_albimanus_Wiedemann_1821	-72.524	18.761
Anopheles_albimanus_Wiedemann_1821	-69.8473	18.4827
Anopheles_albimanus_Wiedemann_1821	-83.0064	9.92876
Anopheles_albimanus_Wiedemann_1821	-83.2806	10.0264
Anopheles_albimanus_Wiedemann_1821	-79.6527	9.19064
Anopheles_albimanus_Wiedemann_1821	-57.3338	-25.2837
Anopheles_albimanus_Wiedemann_1821	-88.7475	13.6907
Anopheles_albimanus_Wiedemann_1821	-72.3329	18.534
Anopheles_albimanus_Wiedemann_1821	-87.701	21.483
Anopheles_albimanus_Wiedemann_1821	-79.9165	9.2013
Anopheles_albimanus_Wiedemann_1821	-89.05	17.2675
Anopheles_albimanus_Wiedemann_1821	-88.8833	16.2508
Anopheles_albimanus_Wiedemann_1821	-88.65	18.1841
Anopheles_albimanus_Wiedemann_1821	-88.65	18.1674
Anopheles_albimanus_Wiedemann_1821	-88.3833	17.6341
Anopheles_albimanus_Wiedemann_1821	-85.2409	10.0654
Anopheles_albimanus_Wiedemann_1821	-79.8961	-2.20138
Anopheles_albimanus_Wiedemann_1821	-83.7732	12.0102
Anopheles_albimanus_Wiedemann_1821	-89.0833	16.1508
Anopheles_albimanus_Wiedemann_1821	-89.0666	17.3341
Anopheles_albimanus_Wiedemann_1821	-88.9333	16.2342
Anopheles_albimanus_Wiedemann_1821	-88.9166	16.1842
Anopheles_albimanus_Wiedemann_1821	-66.1828	18.4673
Anopheles_albimanus_Wiedemann_1821	-67.1662	18.234
Anopheles_albimanus_Wiedemann_1821	-66.1662	18.1173
Anopheles_albimanus_Wiedemann_1821	-76.333	25.2837
Anopheles_albimanus_Wiedemann_1821	-83.3904	10.0889
Anopheles_albimanus_Wiedemann_1821	-76.2515	17.9102
Anopheles_albimanus_Wiedemann_1821	-95.2336	16.2008
Anopheles_albimanus_Wiedemann_1821	-89.0681	17.158
Anopheles_albimanus_Wiedemann_1821	-79.2773	9.10225
Anopheles_albimanus_Wiedemann_1821	-85.3377	10.3456
Anopheles_albimanus_Wiedemann_1821	-76.7997	18.0007
Anopheles_albimanus_Wiedemann_1821	-82.3666	23.1338
Anopheles_albimanus_Wiedemann_1821	-61.7827	17.0341
Anopheles_albimanus_Wiedemann_1821	-76.2497	17.9507
Anopheles_albimanus_Wiedemann_1821	-87.4854	15.7668
Anopheles_albimanus_Wiedemann_1821	-76.8682	18.0291
Anopheles_albimanus_Wiedemann_1821	-80.0849	-2.2196
Anopheles_albimanus_Wiedemann_1821	-70.3744	19.1374
Anopheles_albimanus_Wiedemann_1821	-75.8205	8.84334
Anopheles_albimanus_Wiedemann_1821	-69.2247	19.0077
Anopheles_albimanus_Wiedemann_1821	-73.2519	-3.77013
Anopheles_albimanus_Wiedemann_1821	-79.6665	9.06797
Anopheles_albimanus_Wiedemann_1821	-85.4499	10.1512
Anopheles_albimanus_Wiedemann_1821	-85.4459	10.6273
Anopheles_albimanus_Wiedemann_1821	-75.6497	20.7672
Anopheles_albimanus_Wiedemann_1821	-66.5	18.25
Anopheles_albimanus_Wiedemann_1821	-82.846	8.49183
Anopheles_albimanus_Wiedemann_1821	-88.163	21.58
Anopheles_albimanus_Wiedemann_1821	-92.2661	14.9
Anopheles_albimanus_Wiedemann_1821	-65.2828	18.3173
Anopheles_albimanus_Wiedemann_1821	-79.9998	7.46806
Anopheles_albimanus_Wiedemann_1821	-75.5497	20.6672
Anopheles_albimanus_Wiedemann_1821	-88.2055	17.4813
Anopheles_albimanus_Wiedemann_1821	-76.6119	17.8886
Anopheles_albimanus_Wiedemann_1821	-70.0024	18.4503
Anopheles_albimanus_Wiedemann_1821	-86.7667	21.0839
Anopheles_albimanus_Wiedemann_1821	-77.8498	18.0174
Anopheles_albimanus_Wiedemann_1821	-88.9333	16.2008
Anopheles_albimanus_Wiedemann_1821	-88.9	16.2342
Anopheles_albimanus_Wiedemann_1821	-86.48	12.38
Anopheles_albimanus_Wiedemann_1821	-79.5901	8.90104
Anopheles_albimanus_Wiedemann_1821	-88.8833	16.2842
Anopheles_albimanus_Wiedemann_1821	-79.8297	0.87778
Anopheles_albimanus_Wiedemann_1821	-79.8306	0.87778
Anopheles_albimanus_Wiedemann_1821	-69.3073	18.4563
Anopheles_albimanus_Wiedemann_1821	-66.0828	18.434
Anopheles_albimanus_Wiedemann_1821	-84.7379	9.96329
Anopheles_albimanus_Wiedemann_1821	-76.9497	17.984
Anopheles_albimanus_Wiedemann_1821	-64.7504	18.3626
Anopheles_albimanus_Wiedemann_1821	-76.6272	17.9056
Anopheles_albimanus_Wiedemann_1821	-76.7336	18.2643
Anopheles_albimanus_Wiedemann_1821	-72.4278	18.5411
Anopheles_albimanus_Wiedemann_1821	-72.883	18.434
Anopheles_albimanus_Wiedemann_1821	-61.7899	17.0778
Anopheles_albimanus_Wiedemann_1821	-88.4333	17.3841
Anopheles_albimanus_Wiedemann_1821	-88.2	17.5008
Anopheles_albimanus_Wiedemann_1821	-87.693	21.519
Anopheles_albimanus_Wiedemann_1821	-85.8333	11.4344
Anopheles_albimanus_Wiedemann_1821	-66.2495	18.4673
Anopheles_albimanus_Wiedemann_1821	-87.0499	12.5344
Anopheles_albimanus_Wiedemann_1821	-82.1913	8.91085
Anopheles_albimanus_Wiedemann_1821	-76.8809	17.9865
Anopheles_albimanus_Wiedemann_1821	-76.2392	17.9058
Anopheles_albimanus_Wiedemann_1821	-89.7151	14.9917
Anopheles_albimanus_Wiedemann_1821	-88.9099	15.3795
Anopheles_albimanus_Wiedemann_1821	-76.2487	17.9102
Anopheles_albimanus_Wiedemann_1821	-61.7682	17.0915
Anopheles_albimanus_Wiedemann_1821	-62.6025	17.2034
Anopheles_albimanus_Wiedemann_1821	-69.9657	18.4947
Anopheles_albimanus_Wiedemann_1821	-70.3762	19.1175
Anopheles_albimanus_Wiedemann_1821	-65.9686	18.2482
Anopheles_albimanus_Wiedemann_1821	-83.6532	9.88812
Anopheles_albimanus_Wiedemann_1821	-79.9623	9.14645
Anopheles_albimanus_Wiedemann_1821	-89.8833	16.9175
Anopheles_albimanus_Wiedemann_1821	-89.1	13.701
Anopheles_albimanus_Wiedemann_1821	-88.8	16.1175
Anopheles_albimanus_Wiedemann_1821	-79.9164	9.27292
Anopheles_albimanus_Wiedemann_1821	-62.6161	17.134
Anopheles_albimanus_Wiedemann_1821	-105.1	22.8671
Anopheles_albimanus_Wiedemann_1821	-78.3641	18.2558
Anopheles_albimanus_Wiedemann_1821	-72.4561	18.5443
Anopheles_albimanus_Wiedemann_1821	-70.1438	18.4856
Anopheles_albimanus_Wiedemann_1821	-79.9322	0.77694
Anopheles_albimanus_Wiedemann_1821	-78.08	7.3
Anopheles_albimanus_Wiedemann_1821	-79.6592	0.99083
Anopheles_albimanus_Wiedemann_1821	-72.683	19.4506
Anopheles_albimanus_Wiedemann_1821	-65.9995	18.4507
Anopheles_albimanus_Wiedemann_1821	-66.8828	18.3007
Anopheles_albimanus_Wiedemann_1821	-70.1494	18.4775
Anopheles_albimanus_Wiedemann_1821	-66.1162	18.4673
Anopheles_albimanus_Wiedemann_1821	-79.8706	9.35417
Anopheles_albimanus_Wiedemann_1821	-79.5331	8.96797
Anopheles_albimanus_Wiedemann_1821	-66.1662	18.4673
Anopheles_albimanus_Wiedemann_1821	-76.2715	17.9345
Anopheles_albimanus_Wiedemann_1821	-81.3997	19.3644
Anopheles_albimanus_Wiedemann_1821	-61.8178	17.118
Anopheles_albimanus_Wiedemann_1821	-79.9276	-2.1616
Anopheles_albimanus_Wiedemann_1821	-88.3096	17.5529
Anopheles_albimanus_Wiedemann_1821	-73.0493	18.4239
Anopheles_albimanus_Wiedemann_1821	-80.7768	-4.87069
Anopheles_albimanus_Wiedemann_1821	-70.1026	18.419
Anopheles_albimanus_Wiedemann_1821	-82.4019	9.2899
Anopheles_albimanus_Wiedemann_1821	-79.5498	8.96797
Anopheles_albimanus_Wiedemann_1821	-79.8998	9.30129
Anopheles_albimanus_Wiedemann_1821	-86.2831	12.1406
Anopheles_albimanus_Wiedemann_1821	-75.7831	20.6672
Anopheles_albimanus_Wiedemann_1821	-89	16.2175
Anopheles_albimanus_Wiedemann_1821	-88.9667	17.1175
Anopheles_albimanus_Wiedemann_1821	-88.85	17.0675
Anopheles_albimanus_Wiedemann_1821	-88.8333	16.1508
Anopheles_albimanus_Wiedemann_1821	-88.6166	17.1508
Anopheles_albimanus_Wiedemann_1821	-82.9607	8.82889
Anopheles_albimanus_Wiedemann_1821	-83.4751	8.89959
Anopheles_albimanus_Wiedemann_1821	-85.4666	10.3512
Anopheles_albimanus_Wiedemann_1821	-65.8828	18.434
Anopheles_albimanus_Wiedemann_1821	-66.4328	18.4673
Anopheles_albimanus_Wiedemann_1821	-67.8519	10.4468
Anopheles_albimanus_Wiedemann_1821	-87.4668	15.7759
Anopheles_albimanus_Wiedemann_1821	-77.355	17.8521
Anopheles_albimanus_Wiedemann_1821	-83.773	11.9921
Anopheles_albimanus_Wiedemann_1821	-85.3523	10.3503
Anopheles_albimanus_Wiedemann_1821	-88.9833	16.2675
Anopheles_albimanus_Wiedemann_1821	-88.8344	17.3352
Anopheles_albimanus_Wiedemann_1821	-88.8333	16.1342
Anopheles_albimanus_Wiedemann_1821	-88.5833	17.5175
Anopheles_albimanus_Wiedemann_1821	-82.8432	9.74177
Anopheles_albimanus_Wiedemann_1821	-79.6624	9.046
Anopheles_albimanus_Wiedemann_1821	-79.8165	9.03464
Anopheles_albimanus_Wiedemann_1821	-86.9167	20.4173
Anopheles_albimanus_Wiedemann_1821	-76.2215	17.9348
Anopheles_albimanus_Wiedemann_1821	-70.3763	19.1328
Anopheles_albimanus_Wiedemann_1821	-79.8872	-2.16519
Anopheles_albimanus_Wiedemann_1821	-79.5665	8.98464
Anopheles_albimanus_Wiedemann_1821	-82.8332	9.73454
Anopheles_albimanus_Wiedemann_1821	-86.2738	12.1586
Anopheles_albimanus_Wiedemann_1821	-66.0167	18.3667
Anopheles_albimanus_Wiedemann_1821	-66.6144	18.0119
Anopheles_albimanus_Wiedemann_1821	-85.9499	11.9344
Anopheles_albimanus_Wiedemann_1821	-86.0991	12.1943
Anopheles_albimanus_Wiedemann_1821	-83.7499	12.0011
Anopheles_albimanus_Wiedemann_1821	-82.4202	9.29887
Anopheles_albimanus_Wiedemann_1821	-76.8801	17.9955
Anopheles_albimanus_Wiedemann_1821	-82.2474	9.36282
Anopheles_albimanus_Wiedemann_1821	-82.411	9.28987
Anopheles_albimanus_Wiedemann_1821	-88.9743	15.2976
Anopheles_albimanus_Wiedemann_1821	-76.2905	17.9461
Anopheles_albimanus_Wiedemann_1821	-62.2198	16.7403
Anopheles_albimanus_Wiedemann_1821	-64.8765	17.7651
Anopheles_albimanus_Wiedemann_1821	-77.0932	18.2887
Anopheles_albimanus_Wiedemann_1821	-76.8795	18.0326
Anopheles_albimanus_Wiedemann_1821	-70.1602	19.0946
Anopheles_albimanus_Wiedemann_1821	-66.2349	18.459
Anopheles_albimanus_Wiedemann_1821	-79.9622	9.15549
Anopheles_albimanus_Wiedemann_1821	-83.8666	9.25399
Anopheles_albimanus_Wiedemann_1821	-79.7076	9.1185
Anopheles_albimanus_Wiedemann_1821	-79.626	9.02778
Anopheles_albimanus_Wiedemann_1821	-88.4333	18.4341
Anopheles_albimanus_Wiedemann_1821	-88.4166	17.4841
Anopheles_albimanus_Wiedemann_1821	-79.3964	-0.0175
Anopheles_albimanus_Wiedemann_1821	-88.8	16.1675
Anopheles_albimanus_Wiedemann_1821	-88.5166	17.5508
Anopheles_albimanus_Wiedemann_1821	-88.3166	17.8341
Anopheles_albimanus_Wiedemann_1821	-82.7499	9.65121
Anopheles_albimanus_Wiedemann_1821	-66.8495	18.034
Anopheles_albimanus_Wiedemann_1821	-64.6351	10.2135
Anopheles_albimanus_Wiedemann_1821	-76.2556	17.9554
Anopheles_albimanus_Wiedemann_1821	-76.1912	17.9187
Anopheles_albimanus_Wiedemann_1821	-61.8075	17.1153
Anopheles_albimanus_Wiedemann_1821	-91.4335	17.4841
Anopheles_albimanus_Wiedemann_1821	-79.7998	9.01797
Anopheles_albimanus_Wiedemann_1821	-85.9437	11.9767
Anopheles_albimanus_Wiedemann_1821	-60.7333	-32.7
Anopheles_albimanus_Wiedemann_1821	-66.2995	17.984
Anopheles_albimanus_Wiedemann_1821	-87.8166	15.3509
Anopheles_albimanus_Wiedemann_1821	-66.4328	18.4507
Anopheles_albimanus_Wiedemann_1821	-79.6513	9.55234
Anopheles_albimanus_Wiedemann_1821	-61.824	17.0349
Anopheles_albimanus_Wiedemann_1821	-87.9339	15.8558
Anopheles_albimanus_Wiedemann_1821	-84.6205	9.7998
Anopheles_albimanus_Wiedemann_1821	-79.3712	9.0629
Anopheles_albimanus_Wiedemann_1821	-88.8	17.2508
Anopheles_albimanus_Wiedemann_1821	-88.45	18.4341
Anopheles_albimanus_Wiedemann_1821	-88.3166	17.4841
Anopheles_albimanus_Wiedemann_1821	-88.25	17.5841
Anopheles_albimanus_Wiedemann_1821	11.0167	46.8667
Anopheles_albimanus_Wiedemann_1821	-74.4663	24.0338
Anopheles_albimanus_Wiedemann_1821	-74.2163	18.584
Anopheles_albimanus_Wiedemann_1821	-86.8333	15.7509
Anopheles_albimanus_Wiedemann_1821	-76.8827	17.9693
Anopheles_albimanus_Wiedemann_1821	-76.8658	17.9848
Anopheles_albimanus_Wiedemann_1821	-76.2657	17.9137
Anopheles_albimanus_Wiedemann_1821	-70.4028	19.1155
Anopheles_albimanus_Wiedemann_1821	-67.1462	18.2081
Anopheles_albimanus_Wiedemann_1821	-86.5666	15.7842
Anopheles_albimanus_Wiedemann_1821	-88.6166	13.2343
Anopheles_albimanus_Wiedemann_1821	-83.5809	9.83989
Anopheles_albimanus_Wiedemann_1821	-70.1662	18.6673
Anopheles_albimanus_Wiedemann_1821	-62.2293	16.7241
Anopheles_albimanus_Wiedemann_1821	-77.1589	18.3223
Anopheles_albimanus_Wiedemann_1821	-71.0556	19.71
Anopheles_albimanus_Wiedemann_1821	-83.6529	9.84566
Anopheles_albimanus_Wiedemann_1821	-86.2833	12.1511
Anopheles_albimanus_Wiedemann_1821	-83.0341	9.99187
Anopheles_albimanus_Wiedemann_1821	-79.2764	-0.085
Anopheles_albimanus_Wiedemann_1821	-85.8357	11.4338
Anopheles_albimanus_Wiedemann_1821	-92.9168	17.9841
Anopheles_albimanus_Wiedemann_1821	-79.4855	-1.10332
Anopheles_albimanus_Wiedemann_1821	-76.194	17.9214
Anopheles_albimanus_Wiedemann_1821	-77.3499	18.4628
Anopheles_albimanus_Wiedemann_1821	-66.301	18.4689
Anopheles_albimanus_Wiedemann_1821	-65.9495	18.384
Anopheles_albimanus_Wiedemann_1821	-79.7667	9.2833
Anopheles_albimanus_Wiedemann_1821	-88.25	17.4841
Anopheles_albimanus_Wiedemann_1821	-79.5165	8.98464
Anopheles_albimanus_Wiedemann_1821	-76.874	17.9504
Anopheles_albimanus_Wiedemann_1821	-71.0565	19.7091
Anopheles_albimanus_Wiedemann_1821	-77.269	25.0211
Anopheles_albimanus_Wiedemann_1821	-86.3333	12.3344
Anopheles_albimanus_Wiedemann_1821	-66.3995	17.9673
Anopheles_albimanus_Wiedemann_1821	-84.2499	12.1511
Anopheles_albimanus_Wiedemann_1821	-99.3003	23.7338
Anopheles_albimanus_Wiedemann_1821	-76.9156	17.9644
Anopheles_albimanus_Wiedemann_1821	-76.7705	18.0825
Anopheles_albimanus_Wiedemann_1821	-76.9188	17.9969
Anopheles_albimanus_Wiedemann_1821	-79.662	9.15451
Anopheles_albimanus_Wiedemann_1821	-61.587	16.1694
Anopheles_albimanus_Wiedemann_1821	-90.3	16.5342
Anopheles_albimanus_Wiedemann_1821	-88.4166	17.5175
Anopheles_albimanus_Wiedemann_1821	-79.7019	0.90306
Aedes_albopictus_Skuse_1895	98.8298	14.4121
Aedes_albopictus_Skuse_1895	98.8577	14.4302
Aedes_albopictus_Skuse_1895	98.969	14.3127
Aedes_albopictus_Skuse_1895	99.0617	14.2494
Aedes_albopictus_Skuse_1895	98.8842	16.8305
Aedes_albopictus_Skuse_1895	101.639	12.6449
Aedes_albopictus_Skuse_1895	101.897	14.2048
Aedes_albopictus_Skuse_1895	98.5107	8.45674
Aedes_albopictus_Skuse_1895	99.9627	9.52741
Aedes_albopictus_Skuse_1895	99.9535	9.5003
Aedes_albopictus_Skuse_1895	100.063	9.52712
Aedes_albopictus_Skuse_1895	99.9898	9.47307
Aedes_albopictus_Skuse_1895	99.9002	18.9922
Aedes_albopictus_Skuse_1895	99.8963	18.6046
Aedes_albopictus_Skuse_1895	99.8438	18.725
Aedes_albopictus_Skuse_1895	99.8534	18.5524
Aedes_albopictus_Skuse_1895	99.8931	18.7203
Aedes_albopictus_Skuse_1895	99.9102	18.5521
Aedes_albopictus_Skuse_1895	99.9693	18.7804
Aedes_albopictus_Skuse_1895	99.9827	9.5165
Aedes_albopictus_Skuse_1895	99.9391	15.6398
Aedes_albopictus_Skuse_1895	99.9197	9.49135
Aedes_albopictus_Skuse_1895	99.9509	9.54734
Aedes_albopictus_Skuse_1895	99.9344	9.53201
Aedes_albopictus_Skuse_1895	99.9863	9.49478
Aedes_albopictus_Skuse_1895	99.9862	9.49207
Aedes_albopictus_Skuse_1895	99.9744	9.47854
Aedes_albopictus_Skuse_1895	99.9127	9.57095
Aedes_albopictus_Skuse_1895	99.9245	9.57092
Aedes_albopictus_Skuse_1895	99.9334	9.48679
Aedes_albopictus_Skuse_1895	99.9491	9.54734
Aedes_albopictus_Skuse_1895	99.9517	9.4994
Aedes_albopictus_Skuse_1895	99.9515	9.43881
Aedes_albopictus_Skuse_1895	99.9369	9.42257
Aedes_albopictus_Skuse_1895	100.062	9.47738
Aedes_albopictus_Skuse_1895	100.025	9.45579
Aedes_albopictus_Skuse_1895	99.9581	9.52109
Aedes_albopictus_Skuse_1895	99.9436	9.53741
Aedes_albopictus_Skuse_1895	99.9635	9.48671
Aedes_albopictus_Skuse_1895	99.9334	9.48589
Aedes_albopictus_Skuse_1895	116.647	23.9
Aedes_albopictus_Skuse_1895	98.7833	14.5387
Aedes_albopictus_Skuse_1895	98.8206	14.4031
Aedes_albopictus_Skuse_1895	102.043	12.479
Aedes_albopictus_Skuse_1895	100.711	18.4724
Aedes_albopictus_Skuse_1895	99.9835	9.46857
Aedes_albopictus_Skuse_1895	99.9454	15.5963
Aedes_albopictus_Skuse_1895	100.899	14.6612
Aedes_albopictus_Skuse_1895	106.817	-6.16667
Aedes_albopictus_Skuse_1895	26.39	40.93
Aedes_albopictus_Skuse_1895	74.08	32.58
Aedes_albopictus_Skuse_1895	72.71	32.77
Aedes_albopictus_Skuse_1895	74.08	32.57
Aedes_albopictus_Skuse_1895	73.66	31.69
Aedes_albopictus_Skuse_1895	73.68	31.71
Aedes_albopictus_Skuse_1895	73.74	31.69
Aedes_albopictus_Skuse_1895	100.44	5.52
Aedes_albopictus_Skuse_1895	75.99	19.52
Aedes_albopictus_Skuse_1895	11.9395	45.3991
Aedes_albopictus_Skuse_1895	99.7159	8.34581
Aedes_albopictus_Skuse_1895	100.848	12.76
Aedes_albopictus_Skuse_1895	116.704	23.9
Aedes_albopictus_Skuse_1895	98.415	18.5464
Aedes_albopictus_Skuse_1895	98.8577	14.4392
Aedes_albopictus_Skuse_1895	102.043	12.4881
Aedes_albopictus_Skuse_1895	99.8983	18.9877
Aedes_albopictus_Skuse_1895	100.111	15.5621
Aedes_albopictus_Skuse_1895	100.31	5.37
Aedes_albopictus_Skuse_1895	72.71	32.78
Aedes_albopictus_Skuse_1895	72.84	32.04
Aedes_albopictus_Skuse_1895	73.58	31.73
Aedes_albopictus_Skuse_1895	74.05	32.65
Aedes_albopictus_Skuse_1895	73.72	32.95
Aedes_albopictus_Skuse_1895	71.56	33.92
Aedes_albopictus_Skuse_1895	98.8391	14.4031
Aedes_albopictus_Skuse_1895	98.9783	14.3037
Aedes_albopictus_Skuse_1895	99.071	14.2313
Aedes_albopictus_Skuse_1895	99.0802	14.2223
Aedes_albopictus_Skuse_1895	99.9445	9.5365
Aedes_albopictus_Skuse_1895	102.343	16.6464
Aedes_albopictus_Skuse_1895	98.4857	8.4645
Aedes_albopictus_Skuse_1895	99.9368	18.9071
Aedes_albopictus_Skuse_1895	99.9899	9.48211
Aedes_albopictus_Skuse_1895	99.9899	9.49116
Aedes_albopictus_Skuse_1895	99.8955	18.9905
Aedes_albopictus_Skuse_1895	98.5661	18.5513
Aedes_albopictus_Skuse_1895	98.9783	14.2856
Aedes_albopictus_Skuse_1895	102.343	16.6554
Aedes_albopictus_Skuse_1895	99.9236	9.57092
Aedes_albopictus_Skuse_1895	100.894	14.6648
Aedes_albopictus_Skuse_1895	100.44	5.37
Aedes_albopictus_Skuse_1895	74.17	32.1
Aedes_albopictus_Skuse_1895	74.04	32.55
Aedes_albopictus_Skuse_1895	72.34	31.3
Aedes_albopictus_Skuse_1895	71.5	30.18
Aedes_albopictus_Skuse_1895	73.28	33.27
Aedes_albopictus_Skuse_1895	11.9394	45.3993
Aedes_albopictus_Skuse_1895	116.876	24.0916
Aedes_albopictus_Skuse_1895	98.8669	14.4393
Aedes_albopictus_Skuse_1895	99.8171	18.5073
Aedes_albopictus_Skuse_1895	100.858	14.6642
Aedes_albopictus_Skuse_1895	99.7643	8.43744
Aedes_albopictus_Skuse_1895	99.8042	18.9846
Aedes_albopictus_Skuse_1895	99.8945	18.9923
Aedes_albopictus_Skuse_1895	112.5	-7.5
Aedes_albopictus_Skuse_1895	73.83	31.75
Aedes_albopictus_Skuse_1895	74.47	32.67
Aedes_albopictus_Skuse_1895	73.59	33.03
Aedes_albopictus_Skuse_1895	73.92	31.69
Aedes_albopictus_Skuse_1895	-97.0629	33.2914
Aedes_albopictus_Skuse_1895	11.9395	45.3992
Aedes_albopictus_Skuse_1895	48.5759	-18.9719
Aedes_albopictus_Skuse_1895	99.0617	14.2404
Aedes_albopictus_Skuse_1895	102.032	12.6144
Aedes_albopictus_Skuse_1895	99.7932	8.3346
Aedes_albopictus_Skuse_1895	99.7392	8.44532
Aedes_albopictus_Skuse_1895	100.792	18.9505
Aedes_albopictus_Skuse_1895	100.587	18.4103
Aedes_albopictus_Skuse_1895	98.0419	18.1434
Aedes_albopictus_Skuse_1895	99.9261	9.49133
Aedes_albopictus_Skuse_1895	99.8963	18.6055
Aedes_albopictus_Skuse_1895	99.9337	18.6839
Aedes_albopictus_Skuse_1895	99.8134	18.5101
Aedes_albopictus_Skuse_1895	99.8953	18.6064
Aedes_albopictus_Skuse_1895	99.9115	18.9741
Aedes_albopictus_Skuse_1895	100.874	14.5539
Aedes_albopictus_Skuse_1895	75.1	12.4
Aedes_albopictus_Skuse_1895	100.27	5.28
Aedes_albopictus_Skuse_1895	74.06	32.57
Aedes_albopictus_Skuse_1895	74.33	31.57
Aedes_albopictus_Skuse_1895	74.05	32.64
Aedes_albopictus_Skuse_1895	73.05	31.42
Aedes_albopictus_Skuse_1895	72.7	32.78
Aedes_albopictus_Skuse_1895	115.217	5.35
Aedes_albopictus_Skuse_1895	98.8391	14.4212
Aedes_albopictus_Skuse_1895	100.027	9.70809
Aedes_albopictus_Skuse_1895	100.741	18.6222
Aedes_albopictus_Skuse_1895	100.754	18.9599
Aedes_albopictus_Skuse_1895	100.635	18.4822
Aedes_albopictus_Skuse_1895	98.8205	14.4302
Aedes_albopictus_Skuse_1895	99.7411	8.16857
Aedes_albopictus_Skuse_1895	100.734	18.8969
Aedes_albopictus_Skuse_1895	100.905	14.4208
Aedes_albopictus_Skuse_1895	72.82	32.58
Aedes_albopictus_Skuse_1895	73.03	33.7
Aedes_albopictus_Skuse_1895	72.69	32.76
Aedes_albopictus_Skuse_1895	73.5	31.62
Aedes_albopictus_Skuse_1895	-155.614	19.1231
Aedes_albopictus_Skuse_1895	98.4935	8.48945
Aedes_albopictus_Skuse_1895	98.5434	18.5471
Aedes_albopictus_Skuse_1895	99.9354	9.53653
Aedes_albopictus_Skuse_1895	99.8162	18.51
Aedes_albopictus_Skuse_1895	100.534	14.0682
Aedes_albopictus_Skuse_1895	114.583	-3.3333
Aedes_albopictus_Skuse_1895	118.883	-2.66667
Aedes_albopictus_Skuse_1895	73.61	30.88
Aedes_albopictus_Skuse_1895	73.99	31.71
Aedes_albopictus_Skuse_1895	74	31.08
Aedes_albopictus_Skuse_1895	72.89	32.28
Aedes_albopictus_Skuse_1895	73.33	33.47
Aedes_albopictus_Skuse_1895	100.792	18.9596
Aedes_albopictus_Skuse_1895	98.8935	16.817
Aedes_albopictus_Skuse_1895	100.008	9.46397
Aedes_albopictus_Skuse_1895	99.8347	8.17
Aedes_albopictus_Skuse_1895	99.8974	18.9886
Aedes_albopictus_Skuse_1895	99.858	18.7268
Aedes_albopictus_Skuse_1895	140.14	35.9636
Aedes_albopictus_Skuse_1895	47.8895	-22.0211
Aedes_albopictus_Skuse_1895	117.6	3.3
Aedes_albopictus_Skuse_1895	99.6623	9.65925
Aedes_albopictus_Skuse_1895	100.3	5.36
Aedes_albopictus_Skuse_1895	74.26	31.5
Aedes_albopictus_Skuse_1895	73.08	33.73
Aedes_albopictus_Skuse_1895	72.82	32.93
Aedes_albopictus_Skuse_1895	8.27355	48.8429
Aedes_albopictus_Skuse_1895	99.0617	14.2313
Aedes_albopictus_Skuse_1895	98.8373	16.7718
Aedes_albopictus_Skuse_1895	102.278	16.6185
Aedes_albopictus_Skuse_1895	98.5914	8.57402
Aedes_albopictus_Skuse_1895	99.924	18.9903
Aedes_albopictus_Skuse_1895	102.343	16.674
Aedes_albopictus_Skuse_1895	100.893	14.6631
Aedes_albopictus_Skuse_1895	74.21	32.65
Aedes_albopictus_Skuse_1895	74.35	32.48
Aedes_albopictus_Skuse_1895	-91.6143	37.9973
Aedes_albopictus_Skuse_1895	45.7126	-24.4735
Aedes_albopictus_Skuse_1895	99.7476	8.44545
Aedes_albopictus_Skuse_1895	98.3731	8.28871
Aedes_albopictus_Skuse_1895	99.7474	19.0119
Aedes_albopictus_Skuse_1895	100.072	9.47283
Aedes_albopictus_Skuse_1895	116.681	23.3354
Aedes_albopictus_Skuse_1895	102.057	12.4747
Aedes_albopictus_Skuse_1895	99.9663	9.52107
Aedes_albopictus_Skuse_1895	96.869	-12.086
Aedes_albopictus_Skuse_1895	100.21	5.38
Aedes_albopictus_Skuse_1895	74.26	31.8
Aedes_albopictus_Skuse_1895	1.72644	41.2214
Aedes_albopictus_Skuse_1895	101.25	3.35
Aedes_albopictus_Skuse_1895	-97.0343	33.2181
Aedes_albopictus_Skuse_1895	73.77	32.89
Aedes_albopictus_Skuse_1895	74.34	31.57
Aedes_albopictus_Skuse_1895	-95.9575	30.2417
Aedes_albopictus_Skuse_1895	100.893	14.664
Aedes_albopictus_Skuse_1895	99.7646	8.14828
Aedes_albopictus_Skuse_1895	100.37	5.39
Aedes_albopictus_Skuse_1895	74.09	32.55
Aedes_albopictus_Skuse_1895	74.07	32.58
Aedes_albopictus_Skuse_1895	72.31	31.27
Aedes_albopictus_Skuse_1895	-78.6878	35.7246
Aedes_albopictus_Skuse_1895	98.9123	16.7537
Aedes_albopictus_Skuse_1895	99.8945	18.9905
Aedes_albopictus_Skuse_1895	99.9449	18.8267
Aedes_albopictus_Skuse_1895	100.909	14.4216
Aedes_albopictus_Skuse_1895	100.885	13.7594
Aedes_albopictus_Skuse_1895	73.99	31.08
Aedes_albopictus_Skuse_1895	2.15286	41.3937
Aedes_albopictus_Skuse_1895	99.1188	16.8983
Aedes_albopictus_Skuse_1895	100.901	14.4253
Aedes_albopictus_Skuse_1895	100.886	13.7612
Aedes_albopictus_Skuse_1895	76.83	9.41
Aedes_albopictus_Skuse_1895	71.7	34.14
Aedes_albopictus_Skuse_1895	49.0726	-18.8178
Aedes_albopictus_Skuse_1895	116.101	23.4691
Aedes_albopictus_Skuse_1895	101.399	14.4271
Aedes_albopictus_Skuse_1895	102.343	16.6645
Aedes_albopictus_Skuse_1895	99.9652	9.46862
Aedes_albopictus_Skuse_1895	100.617	18.5275
Aedes_albopictus_Skuse_1895	100.887	14.5565
Aedes_albopictus_Skuse_1895	74.19	32.09
Aedes_albopictus_Skuse_1895	73.7	33.02
Aedes_albopictus_Skuse_1895	102.048	12.4791
Aedes_albopictus_Skuse_1895	116.316	22.9644
Aedes_albopictus_Skuse_1895	116.41	23.0958
Aedes_albopictus_Skuse_1895	116.443	23.3203
Aedes_albopictus_Skuse_1895	102.052	12.4791
Aedes_albopictus_Skuse_1895	99.8302	18.4603
Aedes_albopictus_Skuse_1895	98.0415	18.2247
Aedes_albopictus_Skuse_1895	99.9754	9.52014
Aedes_albopictus_Skuse_1895	100.861	14.6651
Aedes_albopictus_Skuse_1895	96.829	-12.174
Aedes_albopictus_Skuse_1895	116.164	22.9672
Aedes_albopictus_Skuse_1895	116.238	23.2544
Aedes_albopictus_Skuse_1895	99.969	9.52016
Aedes_albopictus_Skuse_1895	73.91	32.81
Aedes_albopictus_Skuse_1895	73.71	32.95
Aedes_albopictus_Skuse_1895	49.7428	-15.4336
Aedes_albopictus_Skuse_1895	50.2807	-14.9025
Aedes_albopictus_Skuse_1895	48.0246	-22.1428
Aedes_albopictus_Skuse_1895	98.8484	14.4212
Aedes_albopictus_Skuse_1895	99.99	9.51377
Aedes_albopictus_Skuse_1895	117.106	23.405
Aedes_albopictus_Skuse_1895	102.266	16.7719
Aedes_albopictus_Skuse_1895	115.982	23.0598
Aedes_albopictus_Skuse_1895	116.431	23.2748
Aedes_albopictus_Skuse_1895	100.606	18.4011
Aedes_albopictus_Skuse_1895	97.9657	18.2424
Aedes_albopictus_Skuse_1895	72.58	30.88
Aedes_albopictus_Skuse_1895	72.19	31.16
Aedes_albopictus_Skuse_1895	139.55	35.61
Aedes_albopictus_Skuse_1895	48.529	-13.8822
Aedes_albopictus_Skuse_1895	115.406	23.8224
Aedes_albopictus_Skuse_1895	101.391	14.5356
Aedes_albopictus_Skuse_1895	102.334	16.6463
Aedes_albopictus_Skuse_1895	100.617	18.5456
Aedes_albopictus_Skuse_1895	76.43	9.63
Aedes_albopictus_Skuse_1895	-53.2506	-27.1939
Aedes_albopictus_Skuse_1895	-43.2075	-22.9028
Anopheles_darlingi_Root_1926	-88.8	17.2508
Anopheles_darlingi_Root_1926	-73.5877	4.09376
Anopheles_darlingi_Root_1926	-50.97	0.21
Anopheles_darlingi_Root_1926	-63.14	-4.08
Anopheles_darlingi_Root_1926	-72.93	2.65
Anopheles_darlingi_Root_1926	-52.3303	4.93461
Anopheles_darlingi_Root_1926	-73.6187	4.14669
Anopheles_darlingi_Root_1926	-87.1679	15.6859
Anopheles_darlingi_Root_1926	-64.98	7.06
Anopheles_darlingi_Root_1926	-60.67	2.82
Anopheles_darlingi_Root_1926	-73.6416	4.14812
Anopheles_darlingi_Root_1926	-67.03	-9.69
Anopheles_darlingi_Root_1926	-66.91	-10.12
Anopheles_darlingi_Root_1926	-67.42	5.97
Anopheles_darlingi_Root_1926	-70.65	9.55
Anopheles_darlingi_Root_1926	-88.6166	17.1508
Anopheles_darlingi_Root_1926	-73.6187	4.31336
Anopheles_darlingi_Root_1926	-50.9	0.27
Anopheles_darlingi_Root_1926	-55.98	-4.25
Anopheles_darlingi_Root_1926	-65.4	-10.82
Anopheles_darlingi_Root_1926	-66.23	-10.83
Anopheles_darlingi_Root_1926	-74.77	8.08
Anopheles_darlingi_Root_1926	-60.5	-11
Anopheles_darlingi_Root_1926	-55.9675	-16.1944
Anopheles_darlingi_Root_1926	-64.2272	-12.445
Anopheles_darlingi_Root_1926	-48.5044	-1.45583
Anopheles_darlingi_Root_1926	-63.0408	-9.91333
Anopheles_darlingi_Root_1926	-43.2206	-12.1853
Anopheles_darlingi_Root_1926	-49.7953	-1.81361
Anopheles_neivai_Howard_Dyar_&_Knab_1914	-77.067	3.68302
Anopheles_neivai_Howard_Dyar_&_Knab_1914	-79.5188	-1.81999
Anopheles_neivai_Howard_Dyar_&_Knab_1914	-82.1913	8.91085
Anopheles_neivai_Howard_Dyar_&_Knab_1914	-77.898	8.87798
Anopheles_neivai_Howard_Dyar_&_Knab_1914	-77.8998	8.87435
Anopheles_neivai_Howard_Dyar_&_Knab_1914	-83.7823	12.0101
Anopheles_neivai_Howard_Dyar_&_Knab_1914	-83.7886	12.6062
Anopheles_neivai_Howard_Dyar_&_Knab_1914	-83.8263	9.87768
Anopheles_neivai_Howard_Dyar_&_Knab_1914	-79.6513	9.55234
Anopheles_neivai_Howard_Dyar_&_Knab_1914	-77.017	3.66635
Anopheles_neivai_Howard_Dyar_&_Knab_1914	-84.0135	10.4273
Anopheles_neivai_Howard_Dyar_&_Knab_1914	-83.026	9.67567
Anopheles_neivai_Howard_Dyar_&_Knab_1914	-83.1795	8.65474
Anopheles_neivai_Howard_Dyar_&_Knab_1914	-84.0133	10.4544
Anopheles_neivai_Howard_Dyar_&_Knab_1914	-83.7636	11.9741
Anopheles_neivai_Howard_Dyar_&_Knab_1914	-79.0639	-0.29306
Anopheles_neivai_Howard_Dyar_&_Knab_1914	-83.4495	9.97413
Anopheles_neivai_Howard_Dyar_&_Knab_1914	-83.2268	8.66157
Anopheles_neivai_Howard_Dyar_&_Knab_1914	-82.411	9.28987
Anopheles_neivai_Howard_Dyar_&_Knab_1914	-77.4998	8.01803
Anopheles_neivai_Howard_Dyar_&_Knab_1914	-79.4162	9.16256
Anopheles_neivai_Howard_Dyar_&_Knab_1914	-79.9042	-2.17877
Anopheles_neivai_Howard_Dyar_&_Knab_1914	-53.0513	5.01344
Anopheles_neivai_Howard_Dyar_&_Knab_1914	-79.2725	-0.08611
Anopheles_neivai_Howard_Dyar_&_Knab_1914	-83.8011	10.1309
Anopheles_neivai_Howard_Dyar_&_Knab_1914	-79.5245	9.38003
Anopheles_neivai_Howard_Dyar_&_Knab_1914	-84.7278	10.4547
Anopheles_neivai_Howard_Dyar_&_Knab_1914	-76.2156	-0.66389
Anopheles_neivai_Howard_Dyar_&_Knab_1914	-85.0298	10.7173
Anopheles_neivai_Howard_Dyar_&_Knab_1914	-83.7864	9.76016
Anopheles_neivai_Howard_Dyar_&_Knab_1914	-83.4713	8.50581
Anopheles_neivai_Howard_Dyar_&_Knab_1914	-83.8712	9.80503
Anopheles_neivai_Howard_Dyar_&_Knab_1914	-82.959	8.7855
Anopheles_neivai_Howard_Dyar_&_Knab_1914	-79.9665	9.30129
Anopheles_neivai_Howard_Dyar_&_Knab_1914	-82.2474	9.36282
Anopheles_pseudopunctipennis	-78.1667	0.5
Anopheles_pseudopunctipennis	-78.5333	0.283333
Anopheles_pseudopunctipennis	-78.1667	0.5
Anopheles_pseudopunctipennis	-78.5333	-0.283333
Anopheles_pseudopunctipennis	-79.8833	-2.26667
Anopheles_pseudopunctipennis	-79.2781	-3.26861
Anopheles_pseudopunctipennis	-79.4706	-2.63167
Anopheles_pseudopunctipennis	-79.1378	-1.57444
Anopheles_pseudopunctipennis	-79.9517	-2.27472
Anopheles_pseudopunctipennis	-79.115	-2.45222
Anopheles_pseudopunctipennis	-79.0819	-2.31667
Anopheles_pseudopunctipennis	-78.985	-2.32333
Anopheles_pseudopunctipennis	-79.0136	-2.33
Anopheles_pseudopunctipennis	-79.0075	-2.32472
Anopheles_pseudopunctipennis	-78.9628	-2.26917
Anopheles_pseudopunctipennis	-78.9619	-2.26861
Anopheles_pseudopunctipennis	-79.0497	-2.14861
Anopheles_pseudopunctipennis	-79.0889	-0.883333
Anopheles_pseudopunctipennis	-79.0886	-0.883611
Anopheles_pseudopunctipennis	-79.1644	-0.874167
Anopheles_pseudopunctipennis	-78.1406	0.598611
Anopheles_pseudopunctipennis	-78.9586	-0.335
Anopheles_pseudopunctipennis	-78.9586	-0.3325
Anopheles_pseudopunctipennis	-79.135	-0.258889
Anopheles_pseudopunctipennis	-79.0072	-0.328056
Anopheles_pseudopunctipennis	-79.0333	-0.326667
Anopheles_punctimacula_Dyar_&_Knab_1906	-79.5898	9.00051
Anopheles_punctimacula_Dyar_&_Knab_1906	-79.6527	9.1816
Anopheles_punctimacula_Dyar_&_Knab_1906	-79.4258	9.06314
Anopheles_punctimacula_Dyar_&_Knab_1906	-79.9709	9.30926
Anopheles_punctimacula_Dyar_&_Knab_1906	-74.5955	5.97656
Anopheles_punctimacula_Dyar_&_Knab_1906	-82.37	9.27
Anopheles_punctimacula_Dyar_&_Knab_1906	-79.4162	9.16256
Anopheles_punctimacula_Dyar_&_Knab_1906	-77.4998	8.01803
Anopheles_punctimacula_Dyar_&_Knab_1906	-96.7169	18.8174
Anopheles_punctimacula_Dyar_&_Knab_1906	-77.39	8.07
Anopheles_punctimacula_Dyar_&_Knab_1906	-78.18	9.18
Anopheles_punctimacula_Dyar_&_Knab_1906	-79.7076	9.1185
Anopheles_punctimacula_Dyar_&_Knab_1906	-79.8998	9.36795
Anopheles_punctimacula_Dyar_&_Knab_1906	-79.8998	9.28462
Anopheles_punctimacula_Dyar_&_Knab_1906	-80.0621	9.26429
Anopheles_punctimacula_Dyar_&_Knab_1906	-67.6019	10.2469
Anopheles_punctimacula_Dyar_&_Knab_1906	-79.444	9.04513
Anopheles_punctimacula_Dyar_&_Knab_1906	-78.07	7.59
Anopheles_punctimacula_Dyar_&_Knab_1906	-79.8731	8.54931
Anopheles_punctimacula_Dyar_&_Knab_1906	-77.43	8.63
Anopheles_punctimacula_Dyar_&_Knab_1906	-70.1353	11.7469
Anopheles_punctimacula_Dyar_&_Knab_1906	-79.6528	9.16352
Anopheles_punctimacula_Dyar_&_Knab_1906	-79.9618	9.31827
Anopheles_punctimacula_Dyar_&_Knab_1906	-85.9622	11.9316
Anopheles_punctimacula_Dyar_&_Knab_1906	-77.4998	7.95137
Anopheles_punctimacula_Dyar_&_Knab_1906	-79.6513	9.55234
Anopheles_punctimacula_Dyar_&_Knab_1906	-89.0391	15.2608
Anopheles_punctimacula_Dyar_&_Knab_1906	-96.9336	18.884
Anopheles_punctimacula_Dyar_&_Knab_1906	-79.68	9.1
Anopheles_punctimacula_Dyar_&_Knab_1906	-88.4666	18.4841
Anopheles_punctimacula_Dyar_&_Knab_1906	-82.3999	9.30129
Anopheles_punctimacula_Dyar_&_Knab_1906	-96.8003	18.834
Anopheles_punctimacula_Dyar_&_Knab_1906	-79.6165	9.01797
Anopheles_punctimacula_Dyar_&_Knab_1906	-88.7391	17.152
Anopheles_punctimacula_Dyar_&_Knab_1906	-64.3017	8.88016
Anopheles_punctimacula_Dyar_&_Knab_1906	-81.54	9.1
Anopheles_punctimacula_Dyar_&_Knab_1906	-79.5856	8.90103
Anopheles_punctimacula_Dyar_&_Knab_1906	-79.955	8.51336
Anopheles_punctimacula_Dyar_&_Knab_1906	-92.2661	14.9
Anopheles_punctimacula_Dyar_&_Knab_1906	-79.7831	8.88465
Anopheles_punctimacula_Dyar_&_Knab_1906	-79.5901	8.90104
Anopheles_punctimacula_Dyar_&_Knab_1906	-81.7832	7.61805
Anopheles_punctimacula_Dyar_&_Knab_1906	-74.5141	6.05791
Anopheles_punctimacula_Dyar_&_Knab_1906	-88.7871	17.251
Anopheles_punctimacula_Dyar_&_Knab_1906	-88.65	17.1008
Anopheles_punctimacula_Dyar_&_Knab_1906	-82.411	9.28987
Anopheles_punctimacula_Dyar_&_Knab_1906	-83.7499	12.0011
Anopheles_punctimacula_Dyar_&_Knab_1906	-79.9665	9.30129
Anopheles_punctimacula_Dyar_&_Knab_1906	-79.5831	9.03464
Lutzomyia_gomezi_(Nitzulescu_1931)	-77.37	6.37
Lutzomyia_gomezi_(Nitzulescu_1931)	-75.5238	5.94647
Lutzomyia_gomezi_(Nitzulescu_1931)	-75.79	4.7
Lutzomyia_gomezi_(Nitzulescu_1931)	-74.93	5.33
Lutzomyia_gomezi_(Nitzulescu_1931)	-70.2174	9.63617
Lutzomyia_gomezi_(Nitzulescu_1931)	-79.3051	-2.34443
Lutzomyia_gomezi_(Nitzulescu_1931)	-79.2667	0.116667
Lutzomyia_hartmanni_(Fairchild_&_Hertig_1957)	-74.93	5.33
Lutzomyia_hartmanni_(Fairchild_&_Hertig_1957)	-75.8333	5.58333
Lutzomyia_hartmanni_(Fairchild_&_Hertig_1957)	-75.7833	5.78333
Lutzomyia_hartmanni_(Fairchild_&_Hertig_1957)	-74.2892	4.97111
Lutzomyia_hartmanni_(Fairchild_&_Hertig_1957)	-75.0167	6.48333
Lutzomyia_hartmanni_(Fairchild_&_Hertig_1957)	-75.8167	6.55
Lutzomyia_hartmanni_(Fairchild_&_Hertig_1957)	-75.614	4.97903
Lutzomyia_hartmanni_(Fairchild_&_Hertig_1957)	-75.488	5.40783
Lutzomyia_hartmanni_(Fairchild_&_Hertig_1957)	-75.0144	5.49564
Lutzomyia_hartmanni_(Fairchild_&_Hertig_1957)	-74.9123	5.3167
Lutzomyia_hartmanni_(Fairchild_&_Hertig_1957)	-77.2815	8.5142
Lutzomyia_hartmanni_(Fairchild_&_Hertig_1957)	-77.4012	6.22255
Lutzomyia_hartmanni_(Fairchild_&_Hertig_1957)	-75.5	9.15
Lutzomyia_hartmanni_(Fairchild_&_Hertig_1957)	-74.7728	4.27917
Lutzomyia_hartmanni_(Fairchild_&_Hertig_1957)	-75.758	4.61608
Lutzomyia_hartmanni_(Fairchild_&_Hertig_1957)	-72.8	7.88333
Lutzomyia_hartmanni_(Fairchild_&_Hertig_1957)	-72.7997	7.88376
Lutzomyia_hartmanni_(Fairchild_&_Hertig_1957)	-75.5833	3.75
Lutzomyia_hartmanni_(Fairchild_&_Hertig_1957)	-75.75	4.66667
Lutzomyia_hartmanni_(Fairchild_&_Hertig_1957)	-69.0334	4.53332
Lutzomyia_hartmanni_(Fairchild_&_Hertig_1957)	-80.7089	-0.967653
Lutzomyia_hartmanni_(Fairchild_&_Hertig_1957)	-79.3051	-2.34443
Lutzomyia_hartmanni_(Fairchild_&_Hertig_1957)	-79.2667	0.116667
Lutzomyia_hartmanni_(Fairchild_&_Hertig_1957)	-79.4648	0.326881
Lutzomyia_hartmanni_(Fairchild_&_Hertig_1957)	-78.5028	-0.135182
Lutzomyia_hartmanni_(Fairchild_&_Hertig_1957)	-80.4553	-1.05611
Lutzomyia_hartmanni_(Fairchild_&_Hertig_1957)	-75.5667	6.13333
Lutzomyia_hartmanni_(Fairchild_&_Hertig_1957)	-79.1667	2.5
Lutzomyia_trapidoi_(Fairchild_&_Hertig_1952)	-74.93	5.33
Lutzomyia_trapidoi_(Fairchild_&_Hertig_1952)	-77.37	6.37
Lutzomyia_trapidoi_(Fairchild_&_Hertig_1952)	-78.5028	-0.135182
Lutzomyia_trapidoi_(Fairchild_&_Hertig_1952)	-79.3051	-2.34443
Lutzomyia_trapidoi_(Fairchild_&_Hertig_1952)	-79.2667	0.116667
Rhodnius_ecuadoriensis_(Lent_&_Leon_1958)	-79.9193	-0.741653
Rhodnius_ecuadoriensis_(Lent_&_Leon_1958)	-79.9193	-1.95748
Rhodnius_ecuadoriensis_(Lent_&_Leon_1958)	-79.4704	-1.41917
Rhodnius_ecuadoriensis_(Lent_&_Leon_1958)	-79.8297	-3.44548
Rhodnius_ecuadoriensis_(Lent_&_Leon_1958)	-79.2	-3.98333
Rhodnius_ecuadoriensis_(Lent_&_Leon_1958)	-78.4752	-0.146485
Triatoma_carrioni	-79.2	-3.98333
Triatoma_carrioni	-79.1097	-2.96332
Triatoma_carrioni	-78.9345	-2.5557
Triatoma_carrioni	-79.8297	-3.44548
Triatoma_carrioni	-78.4752	-0.146485
Triatoma_carrioni	-78.9288	-0.813967
Triatoma_carrioni	-78.9567	-4.06917
Triatoma_carrioni	-79.1549	-4.84737
Triatoma_dimidiata_(Latreille_1811)	-43.9378	-19.9208
Triatoma_dimidiata_(Latreille_1811)	-79.9193	-0.741653
Triatoma_dimidiata_(Latreille_1811)	-79.9193	-1.95748
Triatoma_dimidiata_(Latreille_1811)	-79.8297	-3.44548
Triatoma_dimidiata_(Latreille_1811)	-79.4704	-1.41917
Triatoma_dimidiata_(Latreille_1811)	-79.2	-3.98333
Triatoma_dimidiata_(Latreille_1811)	-79.6517	0.968179
Triatoma_dimidiata_(Latreille_1811)	-79.9224	-2.171
Triatoma_dimidiata_(Latreille_1811)	-79.8843	-2.18066
Triatoma_dimidiata_(Latreille_1811)	-80.2377	-1.81975
Triatoma_dispar	-78.3842	0.367159
Triatoma_dispar	-78.4752	-0.146485
Triatoma_dispar	-79.4704	-1.41917
Triatoma_dispar	-78.9288	-0.813967
Triatoma_dispar	-78.8169	-1.4693
	1184	1184
